# Supplementary material for: Linear angular momentum multiplexing—conceptualization and experimental evaluation with antenna arrays
Source: Proc Math Phys Eng Sci. 2020 Oct 7;476(2242):20200209. doi: 10.1098/rspa.2020.0209 (PMC7655745; doi:10.1098/rspa.2020.0209)
Supplement: Appendix [file rspa20200209supp1.zip]

Archive with 24 entries (24 files):
- appendix.bib
- appendix.tex
- doppler.py
- geometry.png
- geometry.svg
- LAM.py
- LAM_angles.png
- LAM_angles.svg
- LAM_angles_diff.png
- LAM_angles_diff.svg
- LAM_ISR_dB.png
- LAM_SIR.png
- LAM_SIR_dB.png
- LAM_tolerance.png
- LAM_tolerance.svg
- lampam.png
- modenumberdifference.png
- PAM_aperture.svg
- PAM_aperture_rdefineddown.svg
- PAM_aperture_with_equations.svg
- PAM_modes.svg
- PAM_modes_x.svg
- PAM_modes_y.svg
- Appendix_FinalSubmit.pdf
