# Supplementary material for: Linear angular momentum multiplexing—conceptualization and experimental evaluation with antenna arrays
Source: Proc Math Phys Eng Sci. 2020 Oct 7;476(2242):20200209. doi: 10.1098/rspa.2020.0209 (PMC7655745; doi:10.1098/rspa.2020.0209)
Supplement: Appendix [file rspa20200209supp1.zip › appendix.bib]

@book {steane,
AUTHOR = {Steane, Andrew M.},
TITLE = {Relativity Made Relatively Easy},
PUBLISHER = {Oxford University Press},
ADDRESS = {Oxford, United Kingdom},
YEAR = {2012},
ISBN = {9780199662869},
PAGE=43
}
