# Supplementary material for: Linear angular momentum multiplexing—conceptualization and experimental evaluation with antenna arrays
Source: Proc Math Phys Eng Sci. 2020 Oct 7;476(2242):20200209. doi: 10.1098/rspa.2020.0209 (PMC7655745; doi:10.1098/rspa.2020.0209)
Supplement: Appendix [file rspa20200209supp1.zip › doppler.py]

# -*- coding: utf-8 -*-
"""
Created on Wed Mar 11 20:08:39 2020

@author: timot
"""

import numpy as np
import matplotlib.pyplot as plt

def gamma(v,c):
    return (1-(v/c)**2)**0.5

def newtheta(theta,v,omega,c=3e8):
    f = omega / (2 * np.pi)
    wavelength = c / f
    k = 2.*np.pi / wavelength
    return np.arctan(np.sin(theta)/(gamma(v,c)*(np.cos(theta)+(v*(c**-2)*(omega/k)))))

def differenceDegree(width, mode, v, omega):
    theta = np.arctan(mode/width)
    theta2 = newtheta(theta,v,omega)
    return np.abs((theta2-theta))*180/np.pi

def differenceModenumber(width, mode, v, omega):
    theta = np.arctan(mode/width)
    theta2 = newtheta(theta,v,omega)
    newmode = np.tan(theta2)*width
    return np.abs(newmode-mode)

width = np.arange(1,10) #[1,2,3,4,5,6,7,8,9,10]
mode = np.arange(0,10) #[0,1,2,3,4,5,6,7,8,9,10]

W, M = np.meshgrid(width,mode)

c = 3e8
v = 1080e3 / 3.6e3 #1080km/h in m/s
omega = 2*np.pi*1e9 #1GHz


Z = differenceModenumber(W,M, v, omega)

plt.figure()
plt.contourf(W,M,Z)
plt.colorbar()
plt.ylabel('mode number')
plt.xlabel('aperture width/wavelength')
plt.savefig('modenumberdifference.png',bbox='tight',dpi=300)
