# Supplementary material for: Linear angular momentum multiplexing—conceptualization and experimental evaluation with antenna arrays
Source: Proc Math Phys Eng Sci. 2020 Oct 7;476(2242):20200209. doi: 10.1098/rspa.2020.0209 (PMC7655745; doi:10.1098/rspa.2020.0209)
Supplement: Appendix [file rspa20200209supp1.zip › LAM.py]

# -*- coding: utf-8 -*-
"""
Created on Wed Jan 29 21:24:33 2020

@author: timot
"""

# LAM fractional mode interference to signal calculation
# a small value is good for an unwanted mode combination
# 0dB is good for delta_n = 0 (the wanted signal is 100% received)
# timothy.drysdale@ed.ac.uk
# 29 January 2020

import numpy as np
import matplotlib.pyplot as plt

from mpl_toolkits.axes_grid.inset_locator import (inset_axes, InsetPosition,
                                                  mark_inset)

from matplotlib import rc
rc('font',**{'family':'sans-serif','sans-serif':['Helvetica']})
## for Palatino and other serif fonts use:
#rc('font',**{'family':'serif','serif':['Palatino']})
rc('text', usetex=True)


def fractional(delta_n):
    return ((1-np.cos(2*np.pi*delta_n))**0.5)/(delta_n * np.pi * 2**0.5)

def sinc(x):
    return np.sin(x)/x

if False:
    # make this true to calc the sinc
    delta_n = np.arange(0,10,0.0001)

    magnitude = []
    sincmethod = []
    for dn in delta_n:
        magnitude = np.append(magnitude, fractional(dn))
        sincmethod = np.append(sincmethod, sinc(np.pi * dn))
    
    if False:  
        # make this true to see SNR in linear form
        plt.figure()    
        plt.plot(delta_n, magnitude, 'k')
        plt.xlabel("$\Delta_n$")    
        plt.ylabel("SIR")
        plt.savefig("LAM_SIR.png", dpi=300)

    fig, ax1 = plt.subplots()

    ax1.plot(delta_n, 20 * np.log10(magnitude), 'k')

    if False:
        #make this true to see that sinc is same :-)
        ax1.plot(delta_n, 20 * np.log10(np.abs(sincmethod)), 'r')


    #make this true to replot
    ax1.set_xlabel("$|\Delta_l|$")    
    ax1.set_ylabel("ISR (dB)")
    ax1.set_xlim(0,10)
    ax1.set_ylim(-80,20)
    ax2 = plt.axes([0,0,1,1])
    ax2.plot(delta_n, 20 * np.log10(magnitude), 'k')

    ip = InsetPosition(ax1, [0.6,0.65,0.3,0.3])
    ax2.set_axes_locator(ip)
    mark_inset(ax1, ax2, loc1=2, loc2=4, fc="none", ec='0.5', ls=":")
    ax2.set_xlim(0.9, 1.1)
    ax2.set_ylim(-35, -25)


    index1 = np.min(np.where(magnitude < 10**-1.5))
    index2 = 10000 + np.min(np.where(magnitude[10000:] > 10**-1.5))

    dn1 = delta_n[index1]
    dn2 = delta_n[index2]
    ax2.plot([dn1,dn2],[-30,-30],'r:')
    ax2.plot([dn1,dn1],[-40,-30],'r:')
    ax2.plot([dn2,dn2],[-40,-30],'r:')
    ax2.set_xticks([np.round(dn1,3),np.round(dn2,3)])

    fig.savefig("LAM_ISR_dB.png", dpi=300)

if True:
    #calc the aperture angles
    
    #ms = [1,2,3,4,5]
    #ns = [0,2,3,4,5,6,7,8,9,10]
    
    ms = [1,2,3,5,10]
    ns = [0,1,2,3,4,5,6,7,8,9,10]
    
    plt.figure()
    styles = ['k-o','k:o','k-.o','k--o','k:s']
    for m,ls in zip(ms,styles):
        angles = []
        for n in ns:
            angles.append(np.arctan2(n,m))
        plt.plot(ns,angles,ls,label='m=%d$\lambda$'%(m))    
    plt.legend()
    plt.xlabel('mode number ($l$)')
    plt.ylabel('$\Theta$')
    plt.savefig('LAM_angles.png',dpi=300)
    
    

    
    plt.figure()
    styles = ['k-o','k:o','k-.o','k--o','k:s']
    for m,ls in zip(ms,styles):
        angles = []
        for n in ns:
            angles.append(np.arctan2(n,m))
        plt.plot(ns[:-1],np.diff(angles)*180/np.pi,ls,label='$x_1$=%d$\lambda$'%(m))    
    plt.legend()
    plt.xlabel('mode number ($l$)')
    plt.ylabel('$\Delta\Theta$')
    plt.ylim([0,30])
    plt.savefig('LAM_angles_diff.png',dpi=300)    
    
    
    plt.figure()
    styles = ['k-o','k:o','k-.o','k--o','k:s']
    for m,ls in zip(ms,styles):
        tols = []
        for n in ns:
            tols.append(np.arctan2(n,m)*0.03*180./np.pi)
        plt.plot(ns,tols,ls,label='$x_1$=%d$\lambda$'%(m))    
    plt.legend()
    plt.xlabel('mode number ($l$)')
    plt.ylabel('3\% tolerance (degrees)')
    plt.savefig('LAM_tolerance.png',dpi=300)    
    
            
