# Supplementary material for: Linear angular momentum multiplexing—conceptualization and experimental evaluation with antenna arrays
Source: Proc Math Phys Eng Sci. 2020 Oct 7;476(2242):20200209. doi: 10.1098/rspa.2020.0209 (PMC7655745; doi:10.1098/rspa.2020.0209)
Supplement: LAM22 Meas [file rspa20200209supp2.zip]

Archive with 2 entries (2 files):
- LAM22_Meas.mat
- LAM22_MeasPlot.m
