# Supplementary material for: Linear angular momentum multiplexing—conceptualization and experimental evaluation with antenna arrays
Source: Proc Math Phys Eng Sci. 2020 Oct 7;476(2242):20200209. doi: 10.1098/rspa.2020.0209 (PMC7655745; doi:10.1098/rspa.2020.0209)
Supplement: LAM22 Meas [file rspa20200209supp2.zip › LAM22_MeasPlot.m]

% File LAM22_MeasPlot.m
% To plot data relevant to section 5.1 of paper "Linear Angular Momentum
% Multiplexing - Conceptualsisation and Experimental Evaluation with
% Antenna Arrays
% Data plotted includes:
% 1. Raw data from the measurements of magnitude and phase
% 2. Normalised channel so path losses are removed.
% 3. The cumulative distribution and Doppler spread of the normalised
% channels as presented in the paper.
% Tim Brown 25/3/20

load LAM22_Meas.mat

% Plot the dB coefficient of the measured results taken at offset from -20cm to 22cm 
figure
plot(dx_Off,20.*log10(abs(squeeze(H_Data(:,1,1)))), ...
     dx_Off,20.*log10(abs(squeeze(H_Data(:,2,1)))), ...
     dx_Off,20.*log10(abs(squeeze(H_Data(:,1,2)))), ...
     dx_Off,20.*log10(abs(squeeze(H_Data(:,2,2)))))
set(gcf,'color','white')
set(gca,'FontSize',11)
xlabel('Offset from centre (mm)')
ylabel('Channel Coefficient (dB)')
legend('{h_{11}}','{h_{12}}','{h_{21}}','{h_{22}}')


% Plot the dB coefficient of the measured results taken at offset from -20cm to 22cm 
figure
plot(dx_Off,atan2(real(squeeze(H_Data(:,1,1))),imag(squeeze(H_Data(:,1,1)))).*180./pi, ...
     dx_Off,atan2(real(squeeze(H_Data(:,2,1))),imag(squeeze(H_Data(:,2,1)))).*180./pi, ...
     dx_Off,atan2(real(squeeze(H_Data(:,1,2))),imag(squeeze(H_Data(:,1,2)))).*180./pi, ...
     dx_Off,atan2(real(squeeze(H_Data(:,2,2))),imag(squeeze(H_Data(:,2,2)))).*180./pi)
set(gcf,'color','white')
set(gca,'FontSize',11)
xlabel('Offset from centre (mm)')
ylabel('Channel Coefficient Phase (Degrees)')
legend('{h_{11}}','{h_{12}}','{h_{21}}','{h_{22}}')

% Normalise out path loss of each branch to characterise its fading only
H_DataNorm = zeros(2,2,length(dx_Off));
H_DataNorm(1,1,:) = squeeze(H_Data(:,1,1)) ./ sqrt(mean(abs(squeeze(H_Data(:,1,1)).^2)));
H_DataNorm(1,2,:) = squeeze(H_Data(:,1,2)) ./ sqrt(mean(abs(squeeze(H_Data(:,1,2)).^2)));
H_DataNorm(2,1,:) = squeeze(H_Data(:,2,1)) ./ sqrt(mean(abs(squeeze(H_Data(:,2,1)).^2)));
H_DataNorm(2,2,:) = squeeze(H_Data(:,2,2)) ./ sqrt(mean(abs(squeeze(H_Data(:,2,2)).^2)));

% Plot the normalised fading channel
figure
plot(dx_Off,20.*log10(abs(squeeze(H_DataNorm(1,1,:)))), ...
     dx_Off,20.*log10(abs(squeeze(H_DataNorm(2,1,:)))), ...
     dx_Off,20.*log10(abs(squeeze(H_DataNorm(1,2,:)))), ...
     dx_Off,20.*log10(abs(squeeze(H_DataNorm(2,2,:)))))
set(gcf,'color','white')
set(gca,'FontSize',11)
xlabel('Offset from centre (mm)')
ylabel('Channel Coefficient (dB)')
legend('{h_{11}}','{h_{12}}','{h_{21}}','{h_{22}}')

% Generate histogram and cumulative distribution for data
NSam = length(dx_Off);
bins_hdB = [-10:1:10];
bins_h = 10.^(bins_hdB./20);
pdf_h11 = hist(abs(squeeze(H_DataNorm(1,1,:))),bins_h);
pdf_h12 = hist(abs(squeeze(H_DataNorm(1,2,:))),bins_h);
pdf_h21 = hist(abs(squeeze(H_DataNorm(2,1,:))),bins_h);
pdf_h22 = hist(abs(squeeze(H_DataNorm(2,2,:))),bins_h);
cdf_h11 = zeros(1,length(bins_h));
cdf_h12 = zeros(1,length(bins_h));
cdf_h21 = zeros(1,length(bins_h));
cdf_h22 = zeros(1,length(bins_h));
for pp = 1:length(bins_h)
    cdf_h11(pp) = sum(pdf_h11(1:pp));
    cdf_h12(pp) = sum(pdf_h12(1:pp));
    cdf_h21(pp) = sum(pdf_h21(1:pp));
    cdf_h22(pp) = sum(pdf_h22(1:pp));
end

figure
semilogy(bins_hdB,cdf_h11.*100./NSam,'b-', ...
         bins_hdB,cdf_h12.*100./NSam,'g-', ...
         bins_hdB,cdf_h21.*100./NSam,'r-', ...
         bins_hdB,cdf_h22.*100./NSam,'k-')
set(gcf,'color','white')
set(gca,'FontSize',11)
xlabel('Channel Coefficient (dB)')
ylabel('Cumulative Distribution (%)')
legend('{h_{11}}','{h_{12}}','{h_{21}}','{h_{22}}')
axis([-10 10 1 100])

% Plot corresponding Doppler spread
HDoppler = zeros(2,2,NSam);
HDoppler(1,1,:) = fftshift(fft(squeeze(H_DataNorm(1,1,:))));
HDoppler(1,2,:) = fftshift(fft(squeeze(H_DataNorm(1,2,:))));
HDoppler(2,1,:) = fftshift(fft(squeeze(H_DataNorm(2,1,:))));
HDoppler(2,2,:) = fftshift(fft(squeeze(H_DataNorm(2,2,:))));

c_light = 2.98 * 10^8;
f_c = 2.44 * 10^9;

f_Doppler = [-50:(100/42):50].*c_light./f_c;

figure
plot(f_Doppler,20.*log10(abs(squeeze(HDoppler(1,1,:)))),'b.', ...
     f_Doppler,20.*log10(abs(squeeze(HDoppler(1,2,:)))),'g*', ...
     f_Doppler,20.*log10(abs(squeeze(HDoppler(2,1,:)))),'r+', ...
     f_Doppler,20.*log10(abs(squeeze(HDoppler(2,2,:)))),'ko')
set(gcf,'color','white')
set(gca,'FontSize',11)
xlabel('f / {f_{d|Max}}')
ylabel('Channel Coefficient (dB)')
legend('{h_{11}}','{h_{12}}','{h_{21}}','{h_{22}}')
